# Supplementary material for: Species Identity Dominates over Environment in Driving Bacterial Community Assembly in Wild Invasive Leaf Miners
Source: Microbiol Spectr. 2022 Mar 28;10(2):e00266-22. doi: 10.1128/spectrum.00266-22 (PMC9045101; doi:10.1128/spectrum.00266-22)
Supplement: SUPPLEMENTAL FILE 2 — Supplemental material. Download SPECTRUM00266-22_Supp_2_seq13.xlsx, XLSX file, 0.03 MB [file spectrum00266-22_supp_2_seq13.xlsx]

## Sheet: Sheet1
TABLE S1 Collection localities, geographic and climatic parameters and host plants of samples examined in this study.
Raw 5-314: Sample information for the wild and laboratory population of four leaf miner species
Raw 317-357: Sample information for soil, root, leaf, leaf miner samples.
NO. SAMPLE	No.	Spieces	Population	Abbreviation	sex	host plant	Location	Latitude (°N)	Longitude (°E)	Annual mean temperature (ATM)	Annual precipitation (AP)	Collection date
1	2-1	L. chinensis	Laboratory	LcZJL	Male	Shallot	Zhenjiang, Jiangsu	32.1318	119.434	15.0461	25.8084	unknown
2	2-3	L. chinensis	Laboratory	LcZJL	Female	Shallot	Zhenjiang, Jiangsu	32.1318	119.434	15.0461	25.8084	unknown
3	5-1	L. chinensis	Wild	LcZJW	Female	Shallot	Zhenjiang, Jiangsu	32.1318	119.434	15.0461	25.8084	unknown
4	5-4	L. chinensis	Wild	LcZJW	Female	Shallot	Zhenjiang, Jiangsu	32.1318	119.434	15.0461	25.8084	unknown
5	5-5	L. chinensis	Wild	LcZJW	Male	Shallot	Zhenjiang, Jiangsu	32.1318	119.434	15.0461	25.8084	unknown
6	5-6	L. chinensis	Wild	LcZJW	Male	Shallot	Zhenjiang, Jiangsu	32.1318	119.434	15.0461	25.8084	unknown
7	3-1	L. chinensis	Wild	LcYZW	Female	Shallot	Yangzhou, Jiangsu	32.39	119.42	14.4877	25.8084	2014-09-15
8	3-2	L. chinensis	Wild	LcYZW	Female	Shallot	Yangzhou, Jiangsu	32.39	119.42	14.4877	25.8084	2014-09-15
9	3-3	L. chinensis	Wild	LcYZW	Female	Shallot	Yangzhou, Jiangsu	32.39	119.42	14.4877	25.8084	2014-09-15
10	3-4	L. chinensis	Wild	LcYZW	Male	Shallot	Yangzhou, Jiangsu	32.39	119.42	14.4877	25.8084	2014-09-15
11	3-5	L. chinensis	Wild	LcYZW	Male	Shallot	Yangzhou, Jiangsu	32.39	119.42	14.4877	25.8084	2014-09-15
12	3-6	L. chinensis	Wild	LcYZW	Male	Shallot	Yangzhou, Jiangsu	32.39	119.42	14.4877	25.8084	2014-09-15
13	4-1	L. chinensis	Wild	LcTAW	Female	Shallot	Taian, Shandong	35.8257	117.171	13.5783	20.9617	2017-08-04
14	4-2	L. chinensis	Wild	LcTAW	Female	Shallot	Taian, Shandong	35.8257	117.171	13.5783	20.9617	2017-08-04
15	4-3	L. chinensis	Wild	LcTAW	Female	Shallot	Taian, Shandong	35.8257	117.171	13.5783	20.9617	2017-08-04
16	6-1	L. chinensis	Wild	LcSQW	Female	Shallot	Shangqiu, Henan	34.3973	115.865	13.5783	20.9979	2017-08-03
17	6-2	L. chinensis	Wild	LcSQW	Female	Shallot	Shangqiu, Henan	34.3973	115.865	13.5783	20.9979	2017-08-03
18	6-4	L. chinensis	Wild	LcSQW	Male	Shallot	Shangqiu, Henan	34.3973	115.865	13.5783	20.9979	2017-08-03
19	6-5	L. chinensis	Wild	LcSQW	Male	Shallot	Shangqiu, Henan	34.3973	115.865	13.5783	20.9979	2017-08-03
20	1-1	L. trifolii	Laboratory	LtYZL	Female	Cowpea	Yangzhou, Jiangsu	32.39	119.42	14.4877	25.8084	unknown
21	1-2	L. trifolii	Laboratory	LtYZL	Female	Cowpea	Yangzhou, Jiangsu	32.39	119.42	14.4877	25.8084	unknown
22	1-3	L. trifolii	Laboratory	LtYZL	Female	Cowpea	Yangzhou, Jiangsu	32.39	119.42	14.4877	25.8084	unknown
23	1-4	L. trifolii	Laboratory	LtYZL	Male	Cowpea	Yangzhou, Jiangsu	32.39	119.42	14.4877	25.8084	unknown
24	1-5	L. trifolii	Laboratory	LtYZL	Male	Cowpea	Yangzhou, Jiangsu	32.39	119.42	14.4877	25.8084	unknown
25	1-6	L. trifolii	Laboratory	LtYZL	Male	Cowpea	Yangzhou, Jiangsu	32.39	119.42	14.4877	25.8084	unknown
26	7-2	L. trifolii	Wild	LtXXW	Female	Cowpea	Xinxiang, Henan	35.3718	113.906	12.8254	20.9979	2017-08-06
27	7-4	L. trifolii	Wild	LtXXW	Male	Cowpea	Xinxiang, Henan	35.3718	113.906	12.8254	20.9979	2017-08-06
28	7-5	L. trifolii	Wild	LtXXW	Male	Cowpea	Xinxiang, Henan	35.3718	113.906	12.8254	20.9979	2017-08-06
29	7-6	L. trifolii	Wild	LtXXW	Male	Cowpea	Xinxiang, Henan	35.3718	113.906	12.8254	20.9979	2017-08-06
30	8-1	L. trifolii	Wild	LtNNW	Female	Cowpea	Nanning, Guangxi	22.7739	108.099	22.6697	40.4915	2017-09-29
31	8-2	L. trifolii	Wild	LtNNW	Female	Cowpea	Nanning, Guangxi	22.7739	108.099	22.6697	40.4915	2017-09-29
32	8-3	L. trifolii	Wild	LtNNW	Female	Cowpea	Nanning, Guangxi	22.7739	108.099	22.6697	40.4915	2017-09-29
33	8-4	L. trifolii	Wild	LtNNW	Female	Cowpea	Nanning, Guangxi	22.7739	108.099	22.6697	40.4915	2017-09-29
34	8-5	L. trifolii	Wild	LtNNW	Male	Cowpea	Nanning, Guangxi	22.7739	108.099	22.6697	40.4915	2017-09-29
35	9-1	L. trifolii	Wild	LtHZW	Female	Cowpea	Huzhou, Zhejiang	30.4183	119.439	14.7822	29.1445	2017-09-08
36	9-3	L. trifolii	Wild	LtHZW	Female	Cowpea	Huzhou, Zhejiang	30.4183	119.439	14.7822	29.1445	2017-09-08
37	10-2	L. trifolii	Wild	LtZZW	Female	Cowpea	Zhangzhou, Fujian	24.5474	117.695	22.2533	35.372	2017-09-26
38	10-3	L. trifolii	Wild	LtZZW	Female	Cowpea	Zhangzhou, Fujian	24.5474	117.695	22.2533	35.372	2017-09-26
39	10-4	L. trifolii	Wild	LtZZW	Male	Cowpea	Zhangzhou, Fujian	24.5474	117.695	22.2533	35.372	2017-09-26
40	10-5	L. trifolii	Wild	LtZZW	Male	Cowpea	Zhangzhou, Fujian	24.5474	117.695	22.2533	35.372	2017-09-26
41	10-6	L. trifolii	Wild	LtZZW	Male	Cowpea	Zhangzhou, Fujian	24.5474	117.695	22.2533	35.372	2017-09-26
42	11-1	L. trifolii	Wild	LtHaZW	Female	Cowpea	Hangzhou, Zhejiang	30.3296	119.439	14.7822	29.1445	2017-09-08
43	11-2	L. trifolii	Wild	LtHaZW	Female	Cowpea	Hangzhou, Zhejiang	30.3296	119.439	14.7822	29.1445	2017-09-08
44	11-3	L. trifolii	Wild	LtHaZW	Female	Cowpea	Hangzhou, Zhejiang	30.3296	119.439	14.7822	29.1445	2017-09-08
45	11-4	L. trifolii	Wild	LtHaZW	Male	Cowpea	Hangzhou, Zhejiang	30.3296	119.439	14.7822	29.1445	2017-09-08
46	11-5	L. trifolii	Wild	LtHaZW	Male	Cowpea	Hangzhou, Zhejiang	30.3296	119.439	14.7822	29.1445	2017-09-08
47	11-6	L. trifolii	Wild	LtHaZW	Male	Cowpea	Hangzhou, Zhejiang	30.3296	119.439	14.7822	29.1445	2017-09-08
48	12-1	L. trifolii	Wild	LtCZW	Female	Cowpea	Changzhou, Jiangsu	31.6304	119.898	15.0461	25.8084	2017-09-08
49	12-2	L. trifolii	Wild	LtCZW	Female	Cowpea	Changzhou, Jiangsu	31.6304	119.898	15.0461	25.8084	2017-09-08
50	12-3	L. trifolii	Wild	LtCZW	Female	Cowpea	Changzhou, Jiangsu	31.6304	119.898	15.0461	25.8084	2017-09-08
51	12-4	L. trifolii	Wild	LtCZW	Male	Cowpea	Changzhou, Jiangsu	31.6304	119.898	15.0461	25.8084	2017-09-08
52	12-5	L. trifolii	Wild	LtCZW	Male	Cowpea	Changzhou, Jiangsu	31.6304	119.898	15.0461	25.8084	2017-09-08
53	12-6	L. trifolii	Wild	LtCZW	Male	Cowpea	Changzhou, Jiangsu	31.6304	119.898	15.0461	25.8084	2017-09-08
54	13-1	L. trifolii	Wild	LtWZW	Female	Cowpea	Wuzhou, Guangxi	23.7842	110.755	19.7642	36.2569	2017-09-28
55	13-3	L. trifolii	Wild	LtWZW	Female	Cowpea	Wuzhou, Guangxi	23.7842	110.755	19.7642	36.2569	2017-09-28
56	13-4	L. trifolii	Wild	LtWZW	Male	Cowpea	Wuzhou, Guangxi	23.7842	110.755	19.7642	36.2569	2017-09-28
57	13-5	L. trifolii	Wild	LtWZW	Male	Cowpea	Wuzhou, Guangxi	23.7842	110.755	19.7642	36.2569	2017-09-28
58	13-6	L. trifolii	Wild	LtWZW	Male	Cowpea	Wuzhou, Guangxi	23.7842	110.755	19.7642	36.2569	2017-09-28
59	14-1	L. trifolii	Wild	LtDGW	Female	Cowpea	Dongguan, Guangdong	23.1052	113.855	19.9324	41.1593	2017-09-27
60	14-2	L. trifolii	Wild	LtDGW	Female	Cowpea	Dongguan, Guangdong	23.1052	113.855	19.9324	41.1593	2017-09-27
61	14-3	L. trifolii	Wild	LtDGW	Female	Cowpea	Dongguan, Guangdong	23.1052	113.855	19.9324	41.1593	2017-09-27
62	14-4	L. trifolii	Wild	LtDGW	Male	Cowpea	Dongguan, Guangdong	23.1052	113.855	19.9324	41.1593	2017-09-27
63	14-5	L. trifolii	Wild	LtDGW	Male	Cowpea	Dongguan, Guangdong	23.1052	113.855	19.9324	41.1593	2017-09-27
64	14-6	L. trifolii	Wild	LtDGW	Male	Cowpea	Dongguan, Guangdong	23.1052	113.855	19.9324	41.1593	2017-09-27
65	15-1	L. trifolii	Wild	LtSZW	Female	Cowpea	Suzhou, Jiangsu	31.691	120.883	15.0461	25.8084	2017-09-06
66	15-2	L. trifolii	Wild	LtSZW	Female	Cowpea	Suzhou, Jiangsu	31.691	120.883	15.0461	25.8084	2017-09-06
67	15-3	L. trifolii	Wild	LtSZW	Female	Cowpea	Suzhou, Jiangsu	31.691	120.883	15.0461	25.8084	2017-09-06
68	15-4	L. trifolii	Wild	LtSZW	Male	Cowpea	Suzhou, Jiangsu	31.691	120.883	15.0461	25.8084	2017-09-06
69	15-6	L. trifolii	Wild	LtSZW	Male	Cowpea	Suzhou, Jiangsu	31.691	120.883	15.0461	25.8084	2017-09-06
70	16-1	L. trifolii	Wild	LtJNW	Female	Cowpea	Jining, Shandong	35.5526	116.786	13.5783	20.9617	2017-08-03
71	16-2	L. trifolii	Wild	LtJNW	Male	Cowpea	Jining, Shandong	35.5526	116.786	13.5783	20.9617	2017-08-03
72	16-3	L. trifolii	Wild	LtJNW	Female	Cowpea	Jining, Shandong	35.5526	116.786	13.5783	20.9617	2017-08-03
73	16-4	L. trifolii	Wild	LtJNW	Male	Cowpea	Jining, Shandong	35.5526	116.786	13.5783	20.9617	2017-08-03
74	17-1	L. trifolii	Wild	LtBYW	Female	Cowpea	Baiyun, Guangzhou	23.1573	113.27	19.1684	38.5987	2016
75	17-2	L. trifolii	Wild	LtBYW	Female	Cowpea	Baiyun, Guangzhou	23.1573	113.27	19.1684	38.5987	2016
76	17-3	L. trifolii	Wild	LtBYW	Female	Cowpea	Baiyun, Guangzhou	23.1573	113.27	19.1684	38.5987	2016
77	17-4	L. trifolii	Wild	LtBYW	Male	Cowpea	Baiyun, Guangzhou	23.1573	113.27	19.1684	38.5987	2016
78	17-5	L. trifolii	Wild	LtBYW	Male	Cowpea	Baiyun, Guangzhou	23.1573	113.27	19.1684	38.5987	2016
79	17-6	L. trifolii	Wild	LtBYW	Male	Cowpea	Baiyun, Guangzhou	23.1573	113.27	19.1684	38.5987	2016
80	18-1	L. trifolii	Wild	LtHKW	Female	Cowpea	Haikou, Hainan	19.8539	110.467	25.0171	43.8994	unknown
81	18-2	L. trifolii	Wild	LtHKW	Female	Cowpea	Haikou, Hainan	19.8539	110.467	25.0171	43.8994	unknown
82	18-3	L. trifolii	Wild	LtHKW	Female	Cowpea	Haikou, Hainan	19.8539	110.467	25.0171	43.8994	unknown
83	18-4	L. trifolii	Wild	LtHKW	Male	Cowpea	Haikou, Hainan	19.8539	110.467	25.0171	43.8994	unknown
84	18-5	L. trifolii	Wild	LtHKW	Male	Cowpea	Haikou, Hainan	19.8539	110.467	25.0171	43.8994	unknown
85	18-6	L. trifolii	Wild	LtHKW	Male	Cowpea	Haikou, Hainan	19.8539	110.467	25.0171	43.8994	unknown
86	40-1	L.sativae	Laboratory	LsYZL	Female	Cowpea	Yangzhou, Jiangsu	32.39	119.42	14.4877	25.8084	unknown
87	40-2	L.sativae	Laboratory	LsYZL	Female	Cowpea	Yangzhou, Jiangsu	32.39	119.42	14.4877	25.8084	unknown
88	40-3	L.sativae	Laboratory	LsYZL	Female	Cowpea	Yangzhou, Jiangsu	32.39	119.42	14.4877	25.8084	unknown
89	40-5	L.sativae	Laboratory	LsYZL	Male	Cowpea	Yangzhou, Jiangsu	32.39	119.42	14.4877	25.8084	unknown
90	40-6	L.sativae	Laboratory	LsYZL	Male	Cowpea	Yangzhou, Jiangsu	32.39	119.42	14.4877	25.8084	unknown
91	19-1	L.sativae	Wild	LsSJZW	Female	Cowpea	Shijiazhuang, Hebei	37.9954	115.348	12.5587	17.0842	unknown
92	19-2	L.sativae	Wild	LsSJZW	Female	Cowpea	Shijiazhuang, Hebei	37.9954	115.348	12.5587	17.0842	unknown
93	19-3	L.sativae	Wild	LsSJZW	Female	Cowpea	Shijiazhuang, Hebei	37.9954	115.348	12.5587	17.0842	unknown
94	19-4	L.sativae	Wild	LsSJZW	Male	Cowpea	Shijiazhuang, Hebei	37.9954	115.348	12.5587	17.0842	unknown
95	19-5	L.sativae	Wild	LsSJZW	Male	Cowpea	Shijiazhuang, Hebei	37.9954	115.348	12.5587	17.0842	unknown
96	20-1	L.sativae	Wild	LsAYW	Female	Cowpea	Anyang, Henan	35.9213	114.357	12.8254	20.9979	2017-08-06
97	20-2	L.sativae	Wild	LsAYW	Female	Cowpea	Anyang, Henan	35.9213	114.357	12.8254	20.9979	2017-08-06
98	20-3	L.sativae	Wild	LsAYW	Female	Cowpea	Anyang, Henan	35.9213	114.357	12.8254	20.9979	2017-08-06
99	20-4	L.sativae	Wild	LsAYW	Male	Cowpea	Anyang, Henan	35.9213	114.357	12.8254	20.9979	2017-08-06
100	20-5	L.sativae	Wild	LsAYW	Male	Cowpea	Anyang, Henan	35.9213	114.357	12.8254	20.9979	2017-08-06
101	20-6	L.sativae	Wild	LsAYW	Male	Cowpea	Anyang, Henan	35.9213	114.357	12.8254	20.9979	2017-08-06
102	21-1	L.sativae	Wild	LsHDW	Female	Cowpea	Handan, Hebei	36.4591	114.577	12.8254	17.0842	2017-08-06
103	21-2	L.sativae	Wild	LsHDW	Female	Cowpea	Handan, Hebei	36.4591	114.577	12.8254	17.0842	2017-08-06
104	21-3	L.sativae	Wild	LsHDW	Female	Cowpea	Handan, Hebei	36.4591	114.577	12.8254	17.0842	2017-08-06
105	21-6	L.sativae	Wild	LsHDW	Male	Cowpea	Handan, Hebei	36.4591	114.577	12.8254	17.0842	2017-08-06
106	22-1	L.sativae	Wild	LsJCW	Female	Cowpea	Jincheng, Shanxi	35.5047	112.854	11.4946	18.8313	2017-08-07
107	22-2	L.sativae	Wild	LsJCW	Female	Cowpea	Jincheng, Shanxi	35.5047	112.854	11.4946	18.8313	2017-08-07
108	22-3	L.sativae	Wild	LsJCW	Female	Cowpea	Jincheng, Shanxi	35.5047	112.854	11.4946	18.8313	2017-08-07
109	22-4	L.sativae	Wild	LsJCW	Male	Cowpea	Jincheng, Shanxi	35.5047	112.854	11.4946	18.8313	2017-08-07
110	22-5	L.sativae	Wild	LsJCW	Male	Cowpea	Jincheng, Shanxi	35.5047	112.854	11.4946	18.8313	2017-08-07
111	22-6	L.sativae	Wild	LsJCW	Male	Cowpea	Jincheng, Shanxi	35.5047	112.854	11.4946	18.8313	2017-08-07
112	23-1	L.sativae	Wild	LsNNW	Female	Cowpea	Nanning, Guangxi	22.7739	108.099	22.6697	40.4915	2017-09-29
113	23-2	L.sativae	Wild	LsNNW	Female	Cowpea	Nanning, Guangxi	22.7739	108.099	22.6697	40.4915	2017-09-29
114	23-3	L.sativae	Wild	LsNNW	Female	Cowpea	Nanning, Guangxi	22.7739	108.099	22.6697	40.4915	2017-09-29
115	23-4	L.sativae	Wild	LsNNW	Male	Cowpea	Nanning, Guangxi	22.7739	108.099	22.6697	40.4915	2017-09-29
116	23-5	L.sativae	Wild	LsNNW	Male	Cowpea	Nanning, Guangxi	22.7739	108.099	22.6697	40.4915	2017-09-29
117	23-6	L.sativae	Wild	LsNNW	Male	Cowpea	Nanning, Guangxi	22.7739	108.099	22.6697	40.4915	2017-09-29
118	24-1	L.sativae	Wild	LsNHW	Female	Cowpea	Ninghe, Tianjin	39.4402	117.688	11.9891	14.2016	2017/8
119	24-2	L.sativae	Wild	LsNHW	Female	Cowpea	Ninghe, Tianjin	39.4402	117.688	11.9891	14.2016	2017/8
120	24-3	L.sativae	Wild	LsNHW	Female	Cowpea	Ninghe, Tianjin	39.4402	117.688	11.9891	14.2016	2017/8
121	24-4	L.sativae	Wild	LsNHW	Male	Cowpea	Ninghe, Tianjin	39.4402	117.688	11.9891	14.2016	2017/8
122	24-5	L.sativae	Wild	LsNHW	Male	Cowpea	Ninghe, Tianjin	39.4402	117.688	11.9891	14.2016	2017/8
123	24-6	L.sativae	Wild	LsNHW	Male	Cowpea	Ninghe, Tianjin	39.4402	117.688	11.9891	14.2016	2017/8
124	25-2	L.sativae	Wild	LsSQW	Female	Cowpea	Shangqiu, Henan	34.3973	115.865	13.5783	20.9979	2017-08-03
125	25-3	L.sativae	Wild	LsSQW	Female	Cowpea	Shangqiu, Henan	34.3973	115.865	13.5783	20.9979	2017-08-03
126	25-4	L.sativae	Wild	LsSQW	Male	Cowpea	Shangqiu, Henan	34.3973	115.865	13.5783	20.9979	2017-08-03
127	25-5	L.sativae	Wild	LsSQW	Male	Cowpea	Shangqiu, Henan	34.3973	115.865	13.5783	20.9979	2017-08-03
128	25-6	L.sativae	Wild	LsSQW	Male	Cowpea	Shangqiu, Henan	34.3973	115.865	13.5783	20.9979	2017-08-03
129	26-1	L.sativae	Wild	LsXXW	Female	Cowpea	Xinxiang, Henan	35.3718	113.906	12.8254	20.9979	2017-08-06
130	26-2	L.sativae	Wild	LsXXW	Female	Cowpea	Xinxiang, Henan	35.3718	113.906	12.8254	20.9979	2017-08-06
131	26-3	L.sativae	Wild	LsXXW	Female	Cowpea	Xinxiang, Henan	35.3718	113.906	12.8254	20.9979	2017-08-06
132	26-4	L.sativae	Wild	LsXXW	Male	Cowpea	Xinxiang, Henan	35.3718	113.906	12.8254	20.9979	2017-08-06
133	26-5	L.sativae	Wild	LsXXW	Male	Cowpea	Xinxiang, Henan	35.3718	113.906	12.8254	20.9979	2017-08-06
134	26-6	L.sativae	Wild	LsXXW	Male	Cowpea	Xinxiang, Henan	35.3718	113.906	12.8254	20.9979	2017-08-06
135	27-1	L.sativae	Wild	LsZZW	Female	Cowpea	Zhangzhou, Fujian	24.5474	117.695	22.2533	35.372	2017-09-26
136	27-2	L.sativae	Wild	LsZZW	Female	Cowpea	Zhangzhou, Fujian	24.5474	117.695	22.2533	35.372	2017-09-26
137	27-3	L.sativae	Wild	LsZZW	Female	Cowpea	Zhangzhou, Fujian	24.5474	117.695	22.2533	35.372	2017-09-26
138	27-4	L.sativae	Wild	LsZZW	Male	Cowpea	Zhangzhou, Fujian	24.5474	117.695	22.2533	35.372	2017-09-26
139	27-5	L.sativae	Wild	LsZZW	Male	Cowpea	Zhangzhou, Fujian	24.5474	117.695	22.2533	35.372	2017-09-26
140	27-6	L.sativae	Wild	LsZZW	Male	Cowpea	Zhangzhou, Fujian	24.5474	117.695	22.2533	35.372	2017-09-26
141	28-1	L.sativae	Wild	LsJNW	Female	Cowpea	Jining, Shandong	35.5526	116.786	13.5783	20.9617	2017-08-03
142	28-2	L.sativae	Wild	LsJNW	Female	Cowpea	Jining, Shandong	35.5526	116.786	13.5783	20.9617	2017-08-03
143	28-3	L.sativae	Wild	LsJNW	Female	Cowpea	Jining, Shandong	35.5526	116.786	13.5783	20.9617	2017-08-03
144	28-4	L.sativae	Wild	LsJNW	Male	Cowpea	Jining, Shandong	35.5526	116.786	13.5783	20.9617	2017-08-03
145	28-5	L.sativae	Wild	LsJNW	Male	Cowpea	Jining, Shandong	35.5526	116.786	13.5783	20.9617	2017-08-03
146	28-6	L.sativae	Wild	LsJNW	Male	Cowpea	Jining, Shandong	35.5526	116.786	13.5783	20.9617	2017-08-03
147	29-1	L.sativae	Wild	LsXTW	Female	Cowpea	Xingtai, Hebei	37.0978	114.672	10.8982	17.0842	2017-08-06
148	29-2	L.sativae	Wild	LsXTW	Female	Cowpea	Xingtai, Hebei	37.0978	114.672	10.8982	17.0842	2017-08-06
149	29-3	L.sativae	Wild	LsXTW	Female	Cowpea	Xingtai, Hebei	37.0978	114.672	10.8982	17.0842	2017-08-06
150	29-4	L.sativae	Wild	LsXTW	Male	Cowpea	Xingtai, Hebei	37.0978	114.672	10.8982	17.0842	2017-08-06
151	29-5	L.sativae	Wild	LsXTW	Male	Cowpea	Xingtai, Hebei	37.0978	114.672	10.8982	17.0842	2017-08-06
152	29-6	L.sativae	Wild	LsXTW	Male	Cowpea	Xingtai, Hebei	37.0978	114.672	10.8982	17.0842	2017-08-06
153	30-1	L.sativae	Wild	LsNN2W	Female	Cowpea	Nanning, Guangxi	22.7739	108.099	22.6697	40.4915	2017-09-29
154	30-2	L.sativae	Wild	LsNN2W	Female	Cowpea	Nanning, Guangxi	22.7739	108.099	22.6697	40.4915	2017-09-29
155	30-3	L.sativae	Wild	LsNN2W	Female	Cowpea	Nanning, Guangxi	22.7739	108.099	22.6697	40.4915	2017-09-29
156	30-4	L.sativae	Wild	LsNN2W	Male	Cowpea	Nanning, Guangxi	22.7739	108.099	22.6697	40.4915	2017-09-29
157	30-5	L.sativae	Wild	LsNN2W	Male	Cowpea	Nanning, Guangxi	22.7739	108.099	22.6697	40.4915	2017-09-29
158	30-6	L.sativae	Wild	LsNN2W	Male	Cowpea	Nanning, Guangxi	22.7739	108.099	22.6697	40.4915	2017-09-29
159	31-1	L.sativae	Wild	LsFZW	Female	Cowpea	Fuzhou, Fujian	26.0477	119.273	18.5602	36.4525	2017-09-25
160	31-2	L.sativae	Wild	LsFZW	Female	Cowpea	Fuzhou, Fujian	26.0477	119.273	18.5602	36.4525	2017-09-25
161	31-4	L.sativae	Wild	LsFZW	Male	Cowpea	Fuzhou, Fujian	26.0477	119.273	18.5602	36.4525	2017-09-25
162	31-5	L.sativae	Wild	LsFZW	Male	Cowpea	Fuzhou, Fujian	26.0477	119.273	18.5602	36.4525	2017-09-25
163	31-6	L.sativae	Wild	LsFZW	Male	Cowpea	Fuzhou, Fujian	26.0477	119.273	18.5602	36.4525	2017-09-25
164	32-1	L.sativae	Wild	LsAY2W	Female	Cowpea	Anyang, Henan	35.9213	114.357	12.8254	20.9979	2017-08-06
165	32-2	L.sativae	Wild	LsAY2W	Female	Cowpea	Anyang, Henan	35.9213	114.357	12.8254	20.9979	2017-08-06
166	32-3	L.sativae	Wild	LsAY2W	Female	Cowpea	Anyang, Henan	35.9213	114.357	12.8254	20.9979	2017-08-06
167	32-4	L.sativae	Wild	LsAY2W	Male	Cowpea	Anyang, Henan	35.9213	114.357	12.8254	20.9979	2017-08-06
168	32-5	L.sativae	Wild	LsAY2W	Male	Cowpea	Anyang, Henan	35.9213	114.357	12.8254	20.9979	2017-08-06
169	32-6	L.sativae	Wild	LsAY2W	Male	Cowpea	Anyang, Henan	35.9213	114.357	12.8254	20.9979	2017-08-06
170	33-1	L.sativae	Wild	LsTAW	Female	Cowpea	Taian, Shandong	36.1919	117.135	12.5587	20.9617	2017-08-04
171	33-2	L.sativae	Wild	LsTAW	Female	Cowpea	Taian, Shandong	36.1919	117.135	12.5587	20.9617	2017-08-04
172	33-3	L.sativae	Wild	LsTAW	Female	Cowpea	Taian, Shandong	36.1919	117.135	12.5587	20.9617	2017-08-04
173	33-4	L.sativae	Wild	LsTAW	Male	Cowpea	Taian, Shandong	36.1919	117.135	12.5587	20.9617	2017-08-04
174	33-5	L.sativae	Wild	LsTAW	Male	Cowpea	Taian, Shandong	36.1919	117.135	12.5587	20.9617	2017-08-04
175	33-6	L.sativae	Wild	LsTAW	Male	Cowpea	Taian, Shandong	36.1919	117.135	12.5587	20.9617	2017-08-04
176	34-1	L.sativae	Wild	LsLYW	Female	Cowpea	Luoyang, Henan	34.7043	112.511	11.4946	18.8313	2017-08-08
177	34-2	L.sativae	Wild	LsLYW	Female	Cowpea	Luoyang, Henan	34.7043	112.511	11.4946	18.8313	2017-08-08
178	34-3	L.sativae	Wild	LsLYW	Female	Cowpea	Luoyang, Henan	34.7043	112.511	11.4946	18.8313	2017-08-08
179	34-4	L.sativae	Wild	LsLYW	Male	Cowpea	Luoyang, Henan	34.7043	112.511	11.4946	18.8313	2017-08-08
180	34-5	L.sativae	Wild	LsLYW	Male	Cowpea	Luoyang, Henan	34.7043	112.511	11.4946	18.8313	2017-08-08
181	34-6	L.sativae	Wild	LsLYW	Male	Cowpea	Luoyang, Henan	34.7043	112.511	11.4946	18.8313	2017-08-08
182	35-1	L.sativae	Wild	LsDGW	Female	Cowpea	Dongguan, Guangdong	23.1052	113.855	19.9324	41.1593	2017-09-27
183	35-2	L.sativae	Wild	LsDGW	Female	Cowpea	Dongguan, Guangdong	23.1052	113.855	19.9324	41.1593	2017-09-27
184	35-3	L.sativae	Wild	LsDGW	Female	Cowpea	Dongguan, Guangdong	23.1052	113.855	19.9324	41.1593	2017-09-27
185	35-4	L.sativae	Wild	LsDGW	Male	Cowpea	Dongguan, Guangdong	23.1052	113.855	19.9324	41.1593	2017-09-27
186	35-5	L.sativae	Wild	LsDGW	Male	Cowpea	Dongguan, Guangdong	23.1052	113.855	19.9324	41.1593	2017-09-27
187	35-6	L.sativae	Wild	LsDGW	Male	Cowpea	Dongguan, Guangdong	23.1052	113.855	19.9324	41.1593	2017-09-27
188	36-1	L.sativae	Wild	LsSQW	Female	Cowpea	Shangqiu, Henan	34.3973	115.865	13.5783	20.9979	2017-08-03
189	36-2	L.sativae	Wild	LsSQW	Female	Cowpea	Shangqiu, Henan	34.3973	115.865	13.5783	20.9979	2017-08-03
190	36-3	L.sativae	Wild	LsSQW	Female	Cowpea	Shangqiu, Henan	34.3973	115.865	13.5783	20.9979	2017-08-03
191	36-4	L.sativae	Wild	LsSQW	Male	Cowpea	Shangqiu, Henan	34.3973	115.865	13.5783	20.9979	2017-08-03
192	36-5	L.sativae	Wild	LsSQW	Male	Cowpea	Shangqiu, Henan	34.3973	115.865	13.5783	20.9979	2017-08-03
193	36-6	L.sativae	Wild	LsSQW	Male	Cowpea	Shangqiu, Henan	34.3973	115.865	13.5783	20.9979	2017-08-03
194	37-1	L.sativae	Wild	LsWZW	Female	Cowpea	Wuzhou, Guangxi	23.7842	110.755	19.7642	36.2569	2017-09-28
195	37-2	L.sativae	Wild	LsWZW	Female	Cowpea	Wuzhou, Guangxi	23.7842	110.755	19.7642	36.2569	2017-09-28
196	37-4	L.sativae	Wild	LsWZW	Male	Cowpea	Wuzhou, Guangxi	23.7842	110.755	19.7642	36.2569	2017-09-28
197	37-5	L.sativae	Wild	LsWZW	Male	Cowpea	Wuzhou, Guangxi	23.7842	110.755	19.7642	36.2569	2017-09-28
198	37-6	L.sativae	Wild	LsWZW	Male	Cowpea	Wuzhou, Guangxi	23.7842	110.755	19.7642	36.2569	2017-09-28
199	38-1	L.sativae	Wild	LsHZW	Female	Cowpea	Heze, Shangdong	35.071	115.573	13.5783	9.51227	2017-08-03
200	38-3	L.sativae	Wild	LsHZW	Female	Cowpea	Heze, Shangdong	35.071	115.573	13.5783	9.51227	2017-08-03
201	38-4	L.sativae	Wild	LsHZW	Male	Cowpea	Heze, Shangdong	35.071	115.573	13.5783	9.51227	2017-08-03
202	38-5	L.sativae	Wild	LsHZW	Male	Cowpea	Heze, Shangdong	35.071	115.573	13.5783	9.51227	2017-08-03
203	38-6	L.sativae	Wild	LsHZW	Male	Cowpea	Heze, Shangdong	35.071	115.573	13.5783	9.51227	2017-08-03
204	39-1	L.sativae	Wild	LsDZW	Female	Cowpea	Dezhou, Shangdong	37.2293	116.512	12.5587	18.7053	2017-08-04
205	39-2	L.sativae	Wild	LsDZW	Female	Cowpea	Dezhou, Shangdong	37.2293	116.512	12.5587	18.7053	2017-08-04
206	39-3	L.sativae	Wild	LsDZW	Male	Cowpea	Dezhou, Shangdong	37.2293	116.512	12.5587	18.7053	2017-08-04
207	41-1	L. huidobrensis	Laboratory	LhFSL	Female	Cowpea	Fangshan, Beijing	39.9833	116.367	5.76311	12.0245	unknown
208	41-2	L. huidobrensis	Laboratory	LhFSL	Female	Cowpea	Fangshan, Beijing	39.9833	116.367	5.76311	12.0245	unknown
209	41-3	L. huidobrensis	Laboratory	LhFSL	Female	Cowpea	Fangshan, Beijing	39.9833	116.367	5.76311	12.0245	unknown
210	41-4	L. huidobrensis	Laboratory	LhFSL	Male	Cowpea	Fangshan, Beijing	39.9833	116.367	5.76311	12.0245	unknown
211	41-5	L. huidobrensis	Laboratory	LhFSL	Male	Cowpea	Fangshan, Beijing	39.9833	116.367	5.76311	12.0245	unknown
212	41-6	L. huidobrensis	Laboratory	LhFSL	Male	Cowpea	Fangshan, Beijing	39.9833	116.367	5.76311	12.0245	unknown
213	42-1	L. huidobrensis	Wild	LhFSW	Female	Cowpea	Fangshan, Beijing	39.9833	116.367	5.76311	12.0245	unknown
214	42-2	L. huidobrensis	Wild	LhFSW	Female	Cowpea	Fangshan, Beijing	39.9833	116.367	5.76311	12.0245	unknown
215	42-3	L. huidobrensis	Wild	LhFSW	Female	Cowpea	Fangshan, Beijing	39.9833	116.367	5.76311	12.0245	unknown
216	42-4	L. huidobrensis	Wild	LhFSW	Male	Cowpea	Fangshan, Beijing	39.9833	116.367	5.76311	12.0245	unknown
217	42-5	L. huidobrensis	Wild	LhFSW	Male	Cowpea	Fangshan, Beijing	39.9833	116.367	5.76311	12.0245	unknown
218	42-6	L. huidobrensis	Wild	LhFSW	Male	Cowpea	Fangshan, Beijing	39.9833	116.367	5.76311	12.0245	unknown
219	43-1	L. huidobrensis	Wild	LhSHZW	Female	Cowpea	Shihezi, Xinjiang	44.3044	86.0402	4.60202	11.7192	2020-10-21
220	43-2	L. huidobrensis	Wild	LhSHZW	Female	Cowpea	Shihezi, Xinjiang	44.3044	86.0402	4.60202	11.7192	2020-10-21
221	43-3	L. huidobrensis	Wild	LhSHZW	Female	Cowpea	Shihezi, Xinjiang	44.3044	86.0402	4.60202	11.7192	2020-10-21
222	43-4	L. huidobrensis	Wild	LhSHZW	Male	Cowpea	Shihezi, Xinjiang	44.3044	86.0402	4.60202	11.7192	2020-10-21
223	43-5	L. huidobrensis	Wild	LhSHZW	Male	Cowpea	Shihezi, Xinjiang	44.3044	86.0402	4.60202	11.7192	2020-10-21
224	43-6	L. huidobrensis	Wild	LhSHZW	Male	Cowpea	Shihezi, Xinjiang	44.3044	86.0402	4.60202	11.7192	2020-10-21
225	44-1	L. trifolii	Wild	LtCowpean14	Female	Cowpea	Wuxi, Jiangsu	31.7153	120.187	15.0461	25.8084	2014-09-02
226	44-2	L. trifolii	Wild	LtCowpean14	Female	Cowpea	Wuxi, Jiangsu	31.7153	120.187	15.0461	25.8084	2014-09-02
227	44-3	L. trifolii	Wild	LtCowpean14	Male	Cowpea	Wuxi, Jiangsu	31.7153	120.187	15.0461	25.8084	2014-09-02
228	44-4	L. trifolii	Wild	LtCowpean14	Male	Cowpea	Wuxi, Jiangsu	31.7153	120.187	15.0461	25.8084	2014-09-02
229	44-5	L. trifolii	Wild	LtCowpean14	Female	Cowpea	Wuxi, Jiangsu	31.7153	120.187	15.0461	25.8084	2014-09-02
230	45-1	L. trifolii	Wild	LtCowpean15	Female	Cowpea	Wuxi, Jiangsu	31.7153	120.187	15.0461	25.8084	2015-09-19
231	45-2	L. trifolii	Wild	LtCowpean15	Female	Cowpea	Wuxi, Jiangsu	31.7153	120.187	15.0461	25.8084	2015-09-19
232	45-3	L. trifolii	Wild	LtCowpean15	Female	Cowpea	Wuxi, Jiangsu	31.7153	120.187	15.0461	25.8084	2015-09-19
233	46-1	L. trifolii	Wild	LtCowpean16	Female	Cowpea	Wuxi, Jiangsu	31.7153	120.187	15.0461	25.8084	2016-08-01
234	46-3	L. trifolii	Wild	LtCowpean16	Female	Cowpea	Wuxi, Jiangsu	31.7153	120.187	15.0461	25.8084	2016-08-01
235	46-4	L. trifolii	Wild	LtCowpean16	Male	Cowpea	Wuxi, Jiangsu	31.7153	120.187	15.0461	25.8084	2016-08-01
236	46-5	L. trifolii	Wild	LtCowpean16	Male	Cowpea	Wuxi, Jiangsu	31.7153	120.187	15.0461	25.8084	2016-08-01
237	46-6	L. trifolii	Wild	LtCowpean16	Male	Cowpea	Wuxi, Jiangsu	31.7153	120.187	15.0461	25.8084	2016-08-01
238	47-1	L. trifolii	Wild	LtPakchoi14	Female	Pakchoi	Wuxi, Jiangsu	31.7153	120.187	15.0461	25.8084	2014-09-04
239	47-3	L. trifolii	Wild	LtPakchoi14	Female	Pakchoi	Wuxi, Jiangsu	31.7153	120.187	15.0461	25.8084	2014-09-04
240	47-4	L. trifolii	Wild	LtPakchoi14	Male	Pakchoi	Wuxi, Jiangsu	31.7153	120.187	15.0461	25.8084	2014-09-04
241	47-5	L. trifolii	Wild	LtPakchoi14	Male	Pakchoi	Wuxi, Jiangsu	31.7153	120.187	15.0461	25.8084	2014-09-04
242	47-6	L. trifolii	Wild	LtPakchoi14	Male	Pakchoi	Wuxi, Jiangsu	31.7153	120.187	15.0461	25.8084	2014-09-04
243	48-1	L. trifolii	Wild	LtPakchoi15	Female	Pakchoi	Wuxi, Jiangsu	31.7153	120.187	15.0461	25.8084	2015-09-14
244	48-2	L. trifolii	Wild	LtPakchoi15	Female	Pakchoi	Wuxi, Jiangsu	31.7153	120.187	15.0461	25.8084	2015-09-14
245	48-4	L. trifolii	Wild	LtPakchoi15	Male	Pakchoi	Wuxi, Jiangsu	31.7153	120.187	15.0461	25.8084	2015-09-14
246	48-6	L. trifolii	Wild	LtPakchoi15	Male	Pakchoi	Wuxi, Jiangsu	31.7153	120.187	15.0461	25.8084	2015-09-14
247	49-1	L. trifolii	Wild	LtPakchoi16	Male	Pakchoi	Wuxi, Jiangsu	31.7153	120.187	15.0461	25.8084	2016-09-01
248	49-2	L. trifolii	Wild	LtPakchoi16	Male	Pakchoi	Wuxi, Jiangsu	31.7153	120.187	15.0461	25.8084	2016-09-01
249	49-3	L. trifolii	Wild	LtPakchoi16	Male	Pakchoi	Wuxi, Jiangsu	31.7153	120.187	15.0461	25.8084	2016-09-01
250	49-4	L. trifolii	Wild	LtPakchoi16	Male	Pakchoi	Wuxi, Jiangsu	31.7153	120.187	15.0461	25.8084	2016-09-01
251	50-2	L. trifolii	Wild	LtCucumber14	Male	Cucumber	Wuxi, Jiangsu	31.7153	120.187	15.0461	25.8084	2014-09-02
252	50-3	L. trifolii	Wild	LtCucumber14	Male	Cucumber	Wuxi, Jiangsu	31.7153	120.187	15.0461	25.8084	2014-09-02
253	51-1	L. trifolii	Wild	LtEggplant14	Female	Eggplant	Suzhou, Jiangsu	31.691	120.883	15.0461	25.8084	2014-09-04
254	51-2	L. trifolii	Wild	LtEggplant14	Female	Eggplant	Suzhou, Jiangsu	31.691	120.883	15.0461	25.8084	2014-09-04
255	51-3	L. trifolii	Wild	LtEggplant14	Female	Eggplant	Suzhou, Jiangsu	31.691	120.883	15.0461	25.8084	2014-09-04
256	51-5	L. trifolii	Wild	LtEggplant14	Male	Eggplant	Suzhou, Jiangsu	31.691	120.883	15.0461	25.8084	2014-09-04
257	51-6	L. trifolii	Wild	LtEggplant14	Male	Eggplant	Suzhou, Jiangsu	31.691	120.883	15.0461	25.8084	2014-09-04
258	52-1	L. trifolii	Wild	LtEggplant15	Female	Eggplant	Suzhou, Jiangsu	31.691	120.883	15.0461	25.8084	2015-09-14
259	52-2	L. trifolii	Wild	LtEggplant15	Female	Eggplant	Suzhou, Jiangsu	31.691	120.883	15.0461	25.8084	2015-09-14
260	52-3	L. trifolii	Wild	LtEggplant15	Female	Eggplant	Suzhou, Jiangsu	31.691	120.883	15.0461	25.8084	2015-09-14
261	52-4	L. trifolii	Wild	LtEggplant15	Male	Eggplant	Suzhou, Jiangsu	31.691	120.883	15.0461	25.8084	2015-09-14
262	53-1	L. trifolii	Wild	LtEggplant16	Female	Eggplant	Suzhou, Jiangsu	31.691	120.883	15.0461	25.8084	2016-08-01
263	53-2	L. trifolii	Wild	LtEggplant16	Female	Eggplant	Suzhou, Jiangsu	31.691	120.883	15.0461	25.8084	2016-08-01
264	53-3	L. trifolii	Wild	LtEggplant16	Female	Eggplant	Suzhou, Jiangsu	31.691	120.883	15.0461	25.8084	2016-08-01
265	53-4	L. trifolii	Wild	LtEggplant16	Male	Eggplant	Suzhou, Jiangsu	31.691	120.883	15.0461	25.8084	2016-08-01
266	54-1	L. trifolii	Wild	LtTomato15	Female	Tomato	Suzhou, Jiangsu	31.691	120.883	15.0461	25.8084	2015-09-01
267	54-2	L. trifolii	Wild	LtTomato15	Female	Tomato	Suzhou, Jiangsu	31.691	120.883	15.0461	25.8084	2015-09-01
268	54-3	L. trifolii	Wild	LtTomato15	Female	Tomato	Suzhou, Jiangsu	31.691	120.883	15.0461	25.8084	2015-09-01
269	54-4	L. trifolii	Wild	LtTomato15	Female	Tomato	Suzhou, Jiangsu	31.691	120.883	15.0461	25.8084	2015-09-01
270	54-5	L. trifolii	Wild	LtTomato15	Female	Tomato	Suzhou, Jiangsu	31.691	120.883	15.0461	25.8084	2015-09-01
271	54-6	L. trifolii	Wild	LtTomato15	Male	Tomato	Suzhou, Jiangsu	31.691	120.883	15.0461	25.8084	2015-09-01
272	55-1	L.sativae	Wild	LsCowpeaYC	Female	Cowpea	Yancheng, Jiangsu	32.9552	120.718	14.4877	25.8083	2014
273	55-2	L.sativae	Wild	LsCowpeaYC	Female	Cowpea	Yancheng, Jiangsu	32.9552	120.718	14.4877	25.8083	2014
274	55-3	L.sativae	Wild	LsCowpeaYC	Female	Cowpea	Yancheng, Jiangsu	32.9552	120.718	14.4877	25.8083	2014
275	55-5	L.sativae	Wild	LsCowpeaYC	Male	Cowpea	Yancheng, Jiangsu	32.9552	120.718	14.4877	25.8083	2014
276	55-6	L.sativae	Wild	LsCowpeaYC	Male	Cowpea	Yancheng, Jiangsu	32.9552	120.718	14.4877	25.8083	2014
277	56-1	L.sativae	Wild	LsCowpeaLYG	Female	Cowpea	Liangyungang, Jiangsu	34.6826	119.07	13.5995	20.5788	2014
278	56-2	L.sativae	Wild	LsCowpeaLYG	Female	Cowpea	Liangyungang, Jiangsu	34.6826	119.07	13.5995	20.5788	2014
279	56-3	L.sativae	Wild	LsCowpeaLYG	Female	Cowpea	Liangyungang, Jiangsu	34.6826	119.07	13.5995	20.5788	2014
280	56-4	L.sativae	Wild	LsCowpeaLYG	Male	Cowpea	Liangyungang, Jiangsu	34.6826	119.07	13.5995	20.5788	2014
281	56-5	L.sativae	Wild	LsCowpeaLYG	Male	Cowpea	Liangyungang, Jiangsu	34.6826	119.07	13.5995	20.5788	2014
282	56-6	L.sativae	Wild	LsCowpeaLYG	Male	Cowpea	Liangyungang, Jiangsu	34.6826	119.07	13.5995	20.5788	2014
283	57-1	L.sativae	Wild	LsCowpeaXZ	Female	Cowpea	Xuzhou, Jiangsu	34.3606	117.517	13.5995	20.9617	2014
284	57-2	L.sativae	Wild	LsCowpeaXZ	Female	Cowpea	Xuzhou, Jiangsu	34.3606	117.517	13.5995	20.9617	2014
285	57-3	L.sativae	Wild	LsCowpeaXZ	Male	Cowpea	Xuzhou, Jiangsu	34.3606	117.517	13.5995	20.9617	2014
286	57-4	L.sativae	Wild	LsCowpeaXZ	Male	Cowpea	Xuzhou, Jiangsu	34.3606	117.517	13.5995	20.9617	2014
287	57-5	L.sativae	Wild	LsCowpeaXZ	Male	Cowpea	Xuzhou, Jiangsu	34.3606	117.517	13.5995	20.9617	2014
288	58-1	L.sativae	Wild	LsTomatoYC	Female	Tomato	Yancheng, Jiangsu	32.9552	120.718	14.4877	25.8083	2014
289	58-2	L.sativae	Wild	LsTomatoYC	Female	Tomato	Yancheng, Jiangsu	32.9552	120.718	14.4877	25.8083	2014
290	58-3	L.sativae	Wild	LsTomatoYC	Female	Tomato	Yancheng, Jiangsu	32.9552	120.718	14.4877	25.8083	2014
291	58-4	L.sativae	Wild	LsTomatoYC	Male	Tomato	Yancheng, Jiangsu	32.9552	120.718	14.4877	25.8083	2014
292	58-5	L.sativae	Wild	LsTomatoYC	Male	Tomato	Yancheng, Jiangsu	32.9552	120.718	14.4877	25.8083	2014
293	58-6	L.sativae	Wild	LsTomatoYC	Male	Tomato	Yancheng, Jiangsu	32.9552	120.718	14.4877	25.8083	2014
294	60-1	L.sativae	Wild	LsTomatoXZ	Female	Tomato	Xuzhou, Jiangsu	34.3606	117.517	13.5995	20.9617	2014
295	60-2	L.sativae	Wild	LsTomatoXZ	Female	Tomato	Xuzhou, Jiangsu	34.3606	117.517	13.5995	20.9617	2014
296	60-3	L.sativae	Wild	LsTomatoXZ	Female	Tomato	Xuzhou, Jiangsu	34.3606	117.517	13.5995	20.9617	2014
297	60-4	L.sativae	Wild	LsTomatoXZ	Male	Tomato	Xuzhou, Jiangsu	34.3606	117.517	13.5995	20.9617	2014
298	60-5	L.sativae	Wild	LsTomatoXZ	Male	Tomato	Xuzhou, Jiangsu	34.3606	117.517	13.5995	20.9617	2014
299	60-6	L.sativae	Wild	LsTomatoXZ	Male	Tomato	Xuzhou, Jiangsu	34.3606	117.517	13.5995	20.9617	2014
300	61-1	L.sativae	Wild	LsCucumberYC	Male	Cucumber	Yancheng, Jiangsu	32.9552	120.718	13.5995	20.9617	2015
301	61-2	L.sativae	Wild	LsCucumberYC	Male	Cucumber	Yancheng, Jiangsu	32.9552	120.718	13.5995	20.9617	2015
302	61-3	L.sativae	Wild	LsCucumberYC	Male	Cucumber	Yancheng, Jiangsu	32.9552	120.718	13.5995	20.9617	2015
303	62-1	L.sativae	Wild	LsCucumberLYG	Female	Cucumber	Liangyungang, Jiangsu	34.6826	119.07	13.5995	20.5788	2014
304	62-2	L.sativae	Wild	LsCucumberLYG	Female	Cucumber	Liangyungang, Jiangsu	34.6826	119.07	13.5995	20.5788	2014
305	62-4	L.sativae	Wild	LsCucumberLYG	Male	Cucumber	Liangyungang, Jiangsu	34.6826	119.07	13.5995	20.5788	2014
306	62-5	L.sativae	Wild	LsCucumberLYG	Male	Cucumber	Liangyungang, Jiangsu	34.6826	119.07	13.5995	20.5788	2014
307	62-6	L.sativae	Wild	LsCucumberLYG	Male	Cucumber	Liangyungang, Jiangsu	34.6826	119.07	13.5995	20.5788	2014
308	63-1	L.sativae	Wild	LsCucumberXZ	Female	Cucumber	Xuzhou, Jiangsu	34.3606	117.517	13.5995	20.9617	2014
309	63-3	L.sativae	Wild	LsCucumberXZ	Female	Cucumber	Xuzhou, Jiangsu	34.3606	117.517	13.5995	20.9617	2014
310	63-4	L.sativae	Wild	LsCucumberXZ	Male	Cucumber	Xuzhou, Jiangsu	34.3606	117.517	13.5995	20.9617	2014
311	B1	Soil	Wild	SoilC	Soil	Bean	Yangzhou, Jiangsu	32.39	119.42	14.4877	25.8084	2020/918
312	B2	Soil	Wild	SoilC	Soil	Bean	Yangzhou, Jiangsu	32.39	119.42	14.4877	25.8084	2020/918
313	B3	Soil	Wild	SoilC	Soil	Bean	Yangzhou, Jiangsu	32.39	119.42	14.4877	25.8084	2020/918
314	B4	Soil	Wild	SoilC	Soil	Bean	Yangzhou, Jiangsu	32.39	119.42	14.4877	25.8084	2020/918
315	A1	Root	Wild	RootC	Root	Bean	Yangzhou, Jiangsu	32.39	119.42	14.4877	25.8084	2020/918
316	A2	Root	Wild	RootC	Root	Bean	Yangzhou, Jiangsu	32.39	119.42	14.4877	25.8084	2020/918
317	A3	Root	Wild	RootC	Root	Bean	Yangzhou, Jiangsu	32.39	119.42	14.4877	25.8084	2020/918
318	A4	Root	Wild	RootC	Root	Bean	Yangzhou, Jiangsu	32.39	119.42	14.4877	25.8084	2020/918
319	C1	Leaf	Wild	LeafC	Leaf	Bean	Yangzhou, Jiangsu	32.39	119.42	14.4877	25.8084	2020/918
320	C2	Leaf	Wild	LeafC	Leaf	Bean	Yangzhou, Jiangsu	32.39	119.42	14.4877	25.8084	2020/918
321	C3	Leaf	Wild	LeafC	Leaf	Bean	Yangzhou, Jiangsu	32.39	119.42	14.4877	25.8084	2020/918
322	C4	Leaf	Wild	LeafC	Leaf	Bean	Yangzhou, Jiangsu	32.39	119.42	14.4877	25.8084	2020/918
323	D1	L.sativae	Wild	LarvaC	Larva	Bean	Yangzhou, Jiangsu	32.39	119.42	14.4877	25.8084	2020/918
324	D2	L.sativae	Wild	LarvaC	Larva	Bean	Yangzhou, Jiangsu	32.39	119.42	14.4877	25.8084	2020/918
325	D3	L.sativae	Wild	LarvaC	Larva	Bean	Yangzhou, Jiangsu	32.39	119.42	14.4877	25.8084	2020/918
326	D4	L.sativae	Wild	LarvaC	Larva	Bean	Yangzhou, Jiangsu	32.39	119.42	14.4877	25.8084	2020/918
327	E1	L.sativae	Wild	AdultC	Adult	Bean	Yangzhou, Jiangsu	32.39	119.42	14.4877	25.8084	2020/918
328	E2	L.sativae	Wild	AdultC	Adult	Bean	Yangzhou, Jiangsu	32.39	119.42	14.4877	25.8084	2020/918
329	E3	L.sativae	Wild	AdultC	Adult	Bean	Yangzhou, Jiangsu	32.39	119.42	14.4877	25.8084	2020/918
330	E4	L.sativae	Wild	AdultC	Adult	Bean	Yangzhou, Jiangsu	32.39	119.42	14.4877	25.8084	2020/918
331	B9	Soil	Wild	SoilB	Soil	Bean	Yangzhou, Jiangsu	32.39	119.42	14.4877	25.8084	2020/918
332	B10	Soil	Wild	SoilB	Soil	Bean	Yangzhou, Jiangsu	32.39	119.42	14.4877	25.8084	2020/918
333	B11	Soil	Wild	SoilB	Soil	Bean	Yangzhou, Jiangsu	32.39	119.42	14.4877	25.8084	2020/918
334	B12	Soil	Wild	SoilB	Soil	Bean	Yangzhou, Jiangsu	32.39	119.42	14.4877	25.8084	2020/918
335	A9	Root	Wild	RootB	Root	Bean	Yangzhou, Jiangsu	32.39	119.42	14.4877	25.8084	2020/918
336	A10	Root	Wild	RootB	Root	Bean	Yangzhou, Jiangsu	32.39	119.42	14.4877	25.8084	2020/918
337	A11	Root	Wild	RootB	Root	Bean	Yangzhou, Jiangsu	32.39	119.42	14.4877	25.8084	2020/918
338	A12	Root	Wild	RootB	Root	Bean	Yangzhou, Jiangsu	32.39	119.42	14.4877	25.8084	2020/918
339	C9	Leaf	Wild	LeafB	Leaf	Bean	Yangzhou, Jiangsu	32.39	119.42	14.4877	25.8084	2020/918
340	C10	Leaf	Wild	LeafB	Leaf	Bean	Yangzhou, Jiangsu	32.39	119.42	14.4877	25.8084	2020/918
341	C11	Leaf	Wild	LeafB	Leaf	Bean	Yangzhou, Jiangsu	32.39	119.42	14.4877	25.8084	2020/918
342	C12	Leaf	Wild	LeafB	Leaf	Bean	Yangzhou, Jiangsu	32.39	119.42	14.4877	25.8084	2020/918
343	D9	L.sativae	Wild	LarvaB	Larva	Bean	Yangzhou, Jiangsu	32.39	119.42	14.4877	25.8084	2020/918
344	D10	L.sativae	Wild	LarvaB	Larva	Bean	Yangzhou, Jiangsu	32.39	119.42	14.4877	25.8084	2020/918
345	D11	L.sativae	Wild	LarvaB	Larva	Bean	Yangzhou, Jiangsu	32.39	119.42	14.4877	25.8084	2020/918
346	D12	L.sativae	Wild	LarvaB	Larva	Bean	Yangzhou, Jiangsu	32.39	119.42	14.4877	25.8084	2020/918
347	E9	L.sativae	Wild	AdultB	Adult	Bean	Yangzhou, Jiangsu	32.39	119.42	14.4877	25.8084	2020/918
348	E10	L.sativae	Wild	AdultB	Adult	Bean	Yangzhou, Jiangsu	32.39	119.42	14.4877	25.8084	2020/918
349	E11	L.sativae	Wild	AdultB	Adult	Bean	Yangzhou, Jiangsu	32.39	119.42	14.4877	25.8084	2020/918
350	E12	L.sativae	Wild	AdultB	Adult	Bean	Yangzhou, Jiangsu	32.39	119.42	14.4877	25.8084	2020/918
351	E13	L.sativae	Wild	AdultB	Adult	Bean	Yangzhou, Jiangsu	32.39	119.42	14.4877	25.8084	2020/918
